# Supplementary material for: The Added Value of MRI-Based Targeted Biopsy in Biopsy-Naïve Patients: A Propensity-Score Matched Comparison
Source: J Clin Med. 2024 Feb 27;13(5):1355. doi: 10.3390/jcm13051355 (PMC10931596; doi:10.3390/jcm13051355)
Supplement: Supplementary file 1 [file jcm-13-01355-s001.zip]

Archive with 1 entries (1 files):
- jcm-2846569-supplementary.pdf
